# Supplementary material for: Extracellular microRNA 130b‐3p inhibits eCIRP‐induced inflammation
Source: EMBO Rep. 2019 Nov 14;21(1):e48075. doi: 10.15252/embr.201948075 (PMC10563445; doi:10.15252/embr.201948075)
Supplement: Supplementary file 2 — Table EV1 [file EMBR-21-e48075-s002.xls]

## Sheet: Table EV1 Legend
Table EV1: CT values and RQ of qPCR array supporting Figure 1A.

## Sheet: Raw data RTqPCR
Block Type	96well
Chemistry	SYBR_GREEN
Experiment File Name	D:\Applied Biosystems\StepOne Software v2.3\experiments\steven\Sham-24h.eds
Experiment Run End Time	2019-10-11 11:22:13 AM PDT
Instrument Type	steponeplus
Passive Reference	ROX
Well	Sample Name	Target Name	Task	Reporter	Quencher	RQ	RQ Min	RQ Max	Cт	Cт Mean	Cт SD	ΔCт	ΔCт Mean	ΔCт SE	HK Control ΔCт Mean	HK Control ΔCт SE	ΔΔCт
A1	Sample 1	mmu-let-7a-5p	UNKNOWN	SYBR	None				31.5528	31.5528
A2	Sample 1	mmu-let-7b-5p	UNKNOWN	SYBR	None				29.6878	29.6878
A3	Sample 1	mmu-let-7c-5p	UNKNOWN	SYBR	None				Undetermined
A4	Sample 1	mmu-let-7d-5p	UNKNOWN	SYBR	None				30.1188	30.1188
A5	Sample 1	mmu-let-7e-5p	UNKNOWN	SYBR	None				Undetermined
A6	Sample 1	mmu-let-7f-5p	UNKNOWN	SYBR	None				Undetermined
A7	Sample 1	mmu-let-7g-5p	UNKNOWN	SYBR	None				Undetermined
A8	Sample 1	mmu-let-7i-5p	UNKNOWN	SYBR	None				Undetermined
A9	Sample 1	mmu-miR-106a-5p	UNKNOWN	SYBR	None				Undetermined
A10	Sample 1	mmu-miR-106b-5p	UNKNOWN	SYBR	None				Undetermined
A11	Sample 1	mmu-miR-1192	UNKNOWN	SYBR	None				Undetermined
A12	Sample 1	mmu-miR-126a-5p	UNKNOWN	SYBR	None				29.6582	29.6582
B1	Sample 1	mmu-miR-128-3p	UNKNOWN	SYBR	None				24.5528	24.5528
B2	Sample 1	mmu-miR-130a-3p	UNKNOWN	SYBR	None				27.6699	27.6699
B3	Sample 1	mmu-miR-130b-3p	UNKNOWN	SYBR	None				25.5536	25.5536
B4	Sample 1	mmu-miR-135a-5p	UNKNOWN	SYBR	None				Undetermined
B5	Sample 1	mmu-miR-140-5p	UNKNOWN	SYBR	None				29.7624	29.7624
B6	Sample 1	mmu-miR-144-3p	UNKNOWN	SYBR	None				Undetermined
B7	Sample 1	mmu-miR-155-5p	UNKNOWN	SYBR	None				Undetermined
B8	Sample 1	mmu-miR-15a-5p	UNKNOWN	SYBR	None				Undetermined
B9	Sample 1	mmu-miR-15b-5p	UNKNOWN	SYBR	None				Undetermined
B10	Sample 1	mmu-miR-16-5p	UNKNOWN	SYBR	None				30.5526	30.5526
B11	Sample 1	mmu-miR-17-5p	UNKNOWN	SYBR	None				Undetermined
B12	Sample 1	mmu-miR-181a-5p	UNKNOWN	SYBR	None				23.7452	23.7452
C1	Sample 1	mmu-miR-181b-5p	UNKNOWN	SYBR	None				Undetermined
C2	Sample 1	mmu-miR-181c-5p	UNKNOWN	SYBR	None				31.2354	31.2354
C3	Sample 1	mmu-miR-181d-5p	UNKNOWN	SYBR	None				Undetermined
C4	Sample 1	mmu-miR-182-5p	UNKNOWN	SYBR	None				Undetermined
C5	Sample 1	mmu-miR-186-5p	UNKNOWN	SYBR	None				22.6875	22.6875
C6	Sample 1	mmu-miR-195a-5p	UNKNOWN	SYBR	None				28.9852	28.9852
C7	Sample 1	mmu-miR-19a-3p	UNKNOWN	SYBR	None				Undetermined
C8	Sample 1	mmu-miR-19b-3p	UNKNOWN	SYBR	None				29.7865	29.7865
C9	Sample 1	mmu-miR-200c-3p	UNKNOWN	SYBR	None				30.0512	30.0512
C10	Sample 1	mmu-miR-20a-5p	UNKNOWN	SYBR	None				Undetermined
C11	Sample 1	mmu-miR-20b-5p	UNKNOWN	SYBR	None				Undetermined
C12	Sample 1	mmu-miR-221-3p	UNKNOWN	SYBR	None				27.6582	27.6582
D1	Sample 1	mmu-miR-222-3p	UNKNOWN	SYBR	None				Undetermined
D2	Sample 1	mmu-miR-23a-3p	UNKNOWN	SYBR	None				Undetermined
D3	Sample 1	mmu-miR-23b-3p	UNKNOWN	SYBR	None				24.5502	24.5502
D4	Sample 1	mmu-miR-26a-5p	UNKNOWN	SYBR	None				Undetermined
D5	Sample 1	mmu-miR-26b-5p	UNKNOWN	SYBR	None				27.8652	27.8652
D6	Sample 1	mmu-miR-27a-3p	UNKNOWN	SYBR	None				23.0297	23.0297
D7	Sample 1	mmu-miR-27b-3p	UNKNOWN	SYBR	None				30.4527	30.4527
D8	Sample 1	mmu-miR-291a-3p	UNKNOWN	SYBR	None				28.9652	28.9652
D9	Sample 1	mmu-miR-294-3p	UNKNOWN	SYBR	None				Undetermined
D10	Sample 1	mmu-miR-295-3p	UNKNOWN	SYBR	None				28.6527	28.6527
D11	Sample 1	mmu-miR-29a-3p	UNKNOWN	SYBR	None				25.9865	25.9865
D12	Sample 1	mmu-miR-29b-3p	UNKNOWN	SYBR	None				Undetermined
E1	Sample 1	mmu-miR-29c-3p	UNKNOWN	SYBR	None				Undetermined
E2	Sample 1	mmu-miR-301a-3p	UNKNOWN	SYBR	None				30.7865	30.7865
E3	Sample 1	mmu-miR-301b-3p	UNKNOWN	SYBR	None				Undetermined
E4	Sample 1	mmu-miR-302b-3p	UNKNOWN	SYBR	None				Undetermined
E5	Sample 1	mmu-miR-302d-3p	UNKNOWN	SYBR	None				Undetermined
E6	Sample 1	mmu-miR-30a-5p	UNKNOWN	SYBR	None				30.0527	30.0527
E7	Sample 1	mmu-miR-30b-5p	UNKNOWN	SYBR	None				27.4562	27.4562
E8	Sample 1	mmu-miR-30c-5p	UNKNOWN	SYBR	None				29.6587	29.6587
E9	Sample 1	mmu-miR-30d-5p	UNKNOWN	SYBR	None				31.2256	31.2256
E10	Sample 1	mmu-miR-30e-5p	UNKNOWN	SYBR	None				29.6725	29.6725
E11	Sample 1	mmu-miR-322-5p	UNKNOWN	SYBR	None				Undetermined
E12	Sample 1	mmu-miR-325-3p	UNKNOWN	SYBR	None				Undetermined
F1	Sample 1	mmu-miR-338-5p	UNKNOWN	SYBR	None				30.8745	30.8745
F2	Sample 1	mmu-miR-340-5p	UNKNOWN	SYBR	None				Undetermined
F3	Sample 1	mmu-miR-350-3p	UNKNOWN	SYBR	None				31.6254	31.6254
F4	Sample 1	mmu-miR-369-3p	UNKNOWN	SYBR	None				Undetermined
F5	Sample 1	mmu-miR-384-5p	UNKNOWN	SYBR	None				Undetermined
F6	Sample 1	mmu-miR-410-3p	UNKNOWN	SYBR	None				Undetermined
F7	Sample 1	mmu-miR-429-3p	UNKNOWN	SYBR	None				22.9845	22.9845
F8	Sample 1	mmu-miR-466d-3p	UNKNOWN	SYBR	None				Undetermined
F9	Sample 1	mmu-miR-466k	UNKNOWN	SYBR	None				28.7703	28.7703
F10	Sample 1	mmu-miR-495-3p	UNKNOWN	SYBR	None				Undetermined
F11	Sample 1	mmu-miR-497a-5p	UNKNOWN	SYBR	None				30.0113	30.0113
F12	Sample 1	mmu-miR-568	UNKNOWN	SYBR	None				Undetermined
G1	Sample 1	mmu-miR-590-3p	UNKNOWN	SYBR	None				Undetermined
G2	Sample 1	mmu-miR-669h-3p	UNKNOWN	SYBR	None				27.5523	27.5523
G3	Sample 1	mmu-miR-669k-3p	UNKNOWN	SYBR	None				30.5504	30.5504
G4	Sample 1	mmu-miR-694	UNKNOWN	SYBR	None				Undetermined
G5	Sample 1	mmu-miR-712-5p	UNKNOWN	SYBR	None				27.7717	27.7717
G6	Sample 1	mmu-miR-721	UNKNOWN	SYBR	None				Undetermined
G7	Sample 1	mmu-miR-743a-3p	UNKNOWN	SYBR	None				Undetermined
G8	Sample 1	mmu-miR-743b-3p	UNKNOWN	SYBR	None				Undetermined
G9	Sample 1	mmu-miR-876-3p	UNKNOWN	SYBR	None				Undetermined
G10	Sample 1	mmu-miR-9-5p	UNKNOWN	SYBR	None				30.1145	30.1145
G11	Sample 1	mmu-miR-93-5p	UNKNOWN	SYBR	None				Undetermined
G12	Sample 1	mmu-miR-98-5p	UNKNOWN	SYBR	None				Undetermined
H1	Sample 1	cel-miR-39-3p	UNKNOWN	SYBR	None				19.8754	19.8754
H2	Sample 1	cel-miR-39-3p	UNKNOWN	SYBR	None				18.6549	18.6549
H3	Sample 1	SNORD61	UNKNOWN	SYBR	None				24.5524	24.5524
H4	Sample 1	SNORD68	UNKNOWN	SYBR	None				30.5525	30.5525
H5	Sample 1	SNORD72	UNKNOWN	SYBR	None				Undetermined
H6	Sample 1	SNORD95	UNKNOWN	SYBR	None				Undetermined
H7	Sample 1	SNORD96A	UNKNOWN	SYBR	None				Undetermined
H8	Sample 1	RNU6-6P	UNKNOWN	SYBR	None				17.5523	17.5523
H9	Sample 1	miRTC	UNKNOWN	SYBR	None				Undetermined
H10	Sample 1	miRTC	UNKNOWN	SYBR	None				Undetermined
H11	Sample 1	PPC	UNKNOWN	SYBR	None				28.7685	28.7685
H12	Sample 1	PPC	UNKNOWN	SYBR	None				29.2356	29.2356
Analysis Type	Singleplex
Endogenous Control	Target 1
RQ Min/Max Confidence Level	95.0
Reference Sample	Sample 1
Block Type	96well
Chemistry	SYBR_GREEN
Experiment File Name	D:\Applied Biosystems\StepOne Software v2.3\experiments\steven\CLP-24h.eds
Experiment Run End Time	2019-10-14 13:41:23 PM PDT
Instrument Type	steponeplus
Passive Reference	ROX
Well	Sample Name	Target Name	Task	Reporter	Quencher	RQ	RQ Min	RQ Max	Cт	Cт Mean	Cт SD	ΔCт	ΔCт Mean	ΔCт SE	HK Control ΔCт Mean	HK Control ΔCт SE	ΔΔCт
A1	Sample 1	mmu-let-7a-5p	UNKNOWN	SYBR	None				33.5652	33.5652
A2	Sample 1	mmu-let-7b-5p	UNKNOWN	SYBR	None				30.1255	30.1255
A3	Sample 1	mmu-let-7c-5p	UNKNOWN	SYBR	None				Undetermined
A4	Sample 1	mmu-let-7d-5p	UNKNOWN	SYBR	None				Undetermined
A5	Sample 1	mmu-let-7e-5p	UNKNOWN	SYBR	None				Undetermined
A6	Sample 1	mmu-let-7f-5p	UNKNOWN	SYBR	None				Undetermined
A7	Sample 1	mmu-let-7g-5p	UNKNOWN	SYBR	None				Undetermined
A8	Sample 1	mmu-let-7i-5p	UNKNOWN	SYBR	None				Undetermined
A9	Sample 1	mmu-miR-106a-5p	UNKNOWN	SYBR	None				Undetermined
A10	Sample 1	mmu-miR-106b-5p	UNKNOWN	SYBR	None				31.588	31.588
A11	Sample 1	mmu-miR-1192	UNKNOWN	SYBR	None				Undetermined
A12	Sample 1	mmu-miR-126a-5p	UNKNOWN	SYBR	None				32.1105	32.1105
B1	Sample 1	mmu-miR-128-3p	UNKNOWN	SYBR	None				25.0226	25.0226
B2	Sample 1	mmu-miR-130a-3p	UNKNOWN	SYBR	None				28.757	28.757
B3	Sample 1	mmu-miR-130b-3p	UNKNOWN	SYBR	None				25.0287	25.0287
B4	Sample 1	mmu-miR-135a-5p	UNKNOWN	SYBR	None				32.2274	32.2274
B5	Sample 1	mmu-miR-140-5p	UNKNOWN	SYBR	None				30.1184	30.1184
B6	Sample 1	mmu-miR-144-3p	UNKNOWN	SYBR	None				Undetermined
B7	Sample 1	mmu-miR-155-5p	UNKNOWN	SYBR	None				Undetermined
B8	Sample 1	mmu-miR-15a-5p	UNKNOWN	SYBR	None				Undetermined
B9	Sample 1	mmu-miR-15b-5p	UNKNOWN	SYBR	None				31.0753	31.0753
B10	Sample 1	mmu-miR-16-5p	UNKNOWN	SYBR	None				Undetermined
B11	Sample 1	mmu-miR-17-5p	UNKNOWN	SYBR	None				Undetermined
B12	Sample 1	mmu-miR-181a-5p	UNKNOWN	SYBR	None				25.2751	25.2751
C1	Sample 1	mmu-miR-181b-5p	UNKNOWN	SYBR	None				Undetermined
C2	Sample 1	mmu-miR-181c-5p	UNKNOWN	SYBR	None				Undetermined
C3	Sample 1	mmu-miR-181d-5p	UNKNOWN	SYBR	None				Undetermined
C4	Sample 1	mmu-miR-182-5p	UNKNOWN	SYBR	None				Undetermined
C5	Sample 1	mmu-miR-186-5p	UNKNOWN	SYBR	None				25.7705	25.7705
C6	Sample 1	mmu-miR-195a-5p	UNKNOWN	SYBR	None				30.1254	30.1254
C7	Sample 1	mmu-miR-19a-3p	UNKNOWN	SYBR	None				30.1145	30.1145
C8	Sample 1	mmu-miR-19b-3p	UNKNOWN	SYBR	None				30.1145	30.1145
C9	Sample 1	mmu-miR-200c-3p	UNKNOWN	SYBR	None				32.8705	32.8705
C10	Sample 1	mmu-miR-20a-5p	UNKNOWN	SYBR	None				Undetermined
C11	Sample 1	mmu-miR-20b-5p	UNKNOWN	SYBR	None				Undetermined
C12	Sample 1	mmu-miR-221-3p	UNKNOWN	SYBR	None				28.5413	28.5413
D1	Sample 1	mmu-miR-222-3p	UNKNOWN	SYBR	None				Undetermined
D2	Sample 1	mmu-miR-23a-3p	UNKNOWN	SYBR	None				Undetermined
D3	Sample 1	mmu-miR-23b-3p	UNKNOWN	SYBR	None				27.0458	27.0458
D4	Sample 1	mmu-miR-26a-5p	UNKNOWN	SYBR	None				32.1145	32.1145
D5	Sample 1	mmu-miR-26b-5p	UNKNOWN	SYBR	None				30.8475	30.8475
D6	Sample 1	mmu-miR-27a-3p	UNKNOWN	SYBR	None				25.1248	25.1248
D7	Sample 1	mmu-miR-27b-3p	UNKNOWN	SYBR	None				30.8549	30.8549
D8	Sample 1	mmu-miR-291a-3p	UNKNOWN	SYBR	None				30.1285	30.1285
D9	Sample 1	mmu-miR-294-3p	UNKNOWN	SYBR	None				Undetermined
D10	Sample 1	mmu-miR-295-3p	UNKNOWN	SYBR	None				30.4582	30.4582
D11	Sample 1	mmu-miR-29a-3p	UNKNOWN	SYBR	None				26.4585	26.4585
D12	Sample 1	mmu-miR-29b-3p	UNKNOWN	SYBR	None				Undetermined
E1	Sample 1	mmu-miR-29c-3p	UNKNOWN	SYBR	None				Undetermined
E2	Sample 1	mmu-miR-301a-3p	UNKNOWN	SYBR	None				Undetermined
E3	Sample 1	mmu-miR-301b-3p	UNKNOWN	SYBR	None				Undetermined
E4	Sample 1	mmu-miR-302b-3p	UNKNOWN	SYBR	None				Undetermined
E5	Sample 1	mmu-miR-302d-3p	UNKNOWN	SYBR	None				Undetermined
E6	Sample 1	mmu-miR-30a-5p	UNKNOWN	SYBR	None				31.4587	31.4587
E7	Sample 1	mmu-miR-30b-5p	UNKNOWN	SYBR	None				28.9952	28.9952
E8	Sample 1	mmu-miR-30c-5p	UNKNOWN	SYBR	None				30.4503	30.4503
E9	Sample 1	mmu-miR-30d-5p	UNKNOWN	SYBR	None				32.4626	32.4626
E10	Sample 1	mmu-miR-30e-5p	UNKNOWN	SYBR	None				28.0562	28.0562
E11	Sample 1	mmu-miR-322-5p	UNKNOWN	SYBR	None				Undetermined
E12	Sample 1	mmu-miR-325-3p	UNKNOWN	SYBR	None				Undetermined
F1	Sample 1	mmu-miR-338-5p	UNKNOWN	SYBR	None				Undetermined
F2	Sample 1	mmu-miR-340-5p	UNKNOWN	SYBR	None				Undetermined
F3	Sample 1	mmu-miR-350-3p	UNKNOWN	SYBR	None				Undetermined
F4	Sample 1	mmu-miR-369-3p	UNKNOWN	SYBR	None				Undetermined
F5	Sample 1	mmu-miR-384-5p	UNKNOWN	SYBR	None				Undetermined
F6	Sample 1	mmu-miR-410-3p	UNKNOWN	SYBR	None				Undetermined
F7	Sample 1	mmu-miR-429-3p	UNKNOWN	SYBR	None				24.2566	24.2566
F8	Sample 1	mmu-miR-466d-3p	UNKNOWN	SYBR	None				Undetermined
F9	Sample 1	mmu-miR-466k	UNKNOWN	SYBR	None				Undetermined
F10	Sample 1	mmu-miR-495-3p	UNKNOWN	SYBR	None				Undetermined
F11	Sample 1	mmu-miR-497a-5p	UNKNOWN	SYBR	None				Undetermined
F12	Sample 1	mmu-miR-568	UNKNOWN	SYBR	None				Undetermined
G1	Sample 1	mmu-miR-590-3p	UNKNOWN	SYBR	None				30.1258	30.1258
G2	Sample 1	mmu-miR-669h-3p	UNKNOWN	SYBR	None				30.6725	30.6725
G3	Sample 1	mmu-miR-669k-3p	UNKNOWN	SYBR	None				Undetermined
G4	Sample 1	mmu-miR-694	UNKNOWN	SYBR	None				Undetermined
G5	Sample 1	mmu-miR-712-5p	UNKNOWN	SYBR	None				29.4582	29.4582
G6	Sample 1	mmu-miR-721	UNKNOWN	SYBR	None				Undetermined
G7	Sample 1	mmu-miR-743a-3p	UNKNOWN	SYBR	None				Undetermined
G8	Sample 1	mmu-miR-743b-3p	UNKNOWN	SYBR	None				Undetermined
G9	Sample 1	mmu-miR-876-3p	UNKNOWN	SYBR	None				29.8754	29.8754
G10	Sample 1	mmu-miR-9-5p	UNKNOWN	SYBR	None				Undetermined
G11	Sample 1	mmu-miR-93-5p	UNKNOWN	SYBR	None				Undetermined
G12	Sample 1	mmu-miR-98-5p	UNKNOWN	SYBR	None				Undetermined
H1	Sample 1	cel-miR-39-3p	UNKNOWN	SYBR	None				21.9852	21.9852
H2	Sample 1	cel-miR-39-3p	UNKNOWN	SYBR	None				22.4587	22.4587
H3	Sample 1	SNORD61	UNKNOWN	SYBR	None				23.4406	23.4406
H4	Sample 1	SNORD68	UNKNOWN	SYBR	None				Undetermined
H5	Sample 1	SNORD72	UNKNOWN	SYBR	None				Undetermined
H6	Sample 1	SNORD95	UNKNOWN	SYBR	None				Undetermined
H7	Sample 1	SNORD96A	UNKNOWN	SYBR	None				30.5585	30.5585
H8	Sample 1	RNU6-6P	UNKNOWN	SYBR	None				23.1154	23.1154
H9	Sample 1	miRTC	UNKNOWN	SYBR	None				Undetermined
H10	Sample 1	miRTC	UNKNOWN	SYBR	None				Undetermined
H11	Sample 1	PPC	UNKNOWN	SYBR	None				29.8457	29.8457
H12	Sample 1	PPC	UNKNOWN	SYBR	None				27.3865	27.3865
Analysis Type	Singleplex
Endogenous Control	Target 1
RQ Min/Max Confidence Level	95.0
Reference Sample	Sample 1

## Sheet: RQ Analysis-CLP vs Sham
Target	CT-Sham	CT-CLP	dCT-sham	dCT-CLP	ddCT	RQ CLP vs Sham			Target	CT-Sham	CT-CLP
mmu-let-7a-5p	31.5528	33.5652	11.6774	11.58	-0.09735	1.06981			mmu-let-7a-5p	31.5528	33.5652
mmu-let-7b-5p	29.6878	30.1255	9.81234	8.14024	-1.6721	3.18678			mmu-let-7b-5p	29.6878	30.1255
mmu-let-7c-5p	Undetermined	Undetermined							mmu-miR-126a-5p	29.6582	32.1105
mmu-let-7d-5p	30.1188	Undetermined							mmu-miR-128-3p	24.5528	25.0226
mmu-let-7e-5p	Undetermined	Undetermined							mmu-miR-130a-3p	27.6699	28.757
mmu-let-7f-5p	Undetermined	Undetermined							mmu-miR-130b-3p	25.5536	25.0287
mmu-let-7g-5p	Undetermined	Undetermined							mmu-miR-140-5p	29.7624	30.1184
mmu-let-7i-5p	Undetermined	Undetermined							mmu-miR-181a-5p	23.7452	25.2751
mmu-miR-106a-5p	Undetermined	Undetermined							mmu-miR-186-5p	22.6875	25.7705
mmu-miR-106b-5p	Undetermined	31.588							mmu-miR-195a-5p	28.9852	30.1254
mmu-miR-1192	Undetermined	Undetermined							mmu-miR-19b-3p	29.7865	30.1145
mmu-miR-126a-5p	29.6582	32.1105	9.7828	10.1252	0.34244	0.788706			mmu-miR-200c-3p	30.0512	32.8705
mmu-miR-128-3p	24.5528	25.0226	4.67735	3.03737	-1.63998	3.11662			mmu-miR-221-3p	27.6582	28.5413
mmu-miR-130a-3p	27.6699	28.757	7.79444	6.77178	-1.02266	2.03166			mmu-miR-23b-3p	24.5502	27.0458
mmu-miR-130b-3p	25.5536	25.0287	5.67821	3.04353	-2.63468	6.21037			mmu-miR-26b-5p	27.8652	30.8475
mmu-miR-135a-5p	Undetermined	32.2274							mmu-miR-27a-3p	23.0297	25.1248
mmu-miR-140-5p	29.7624	30.1184	9.88697	8.13324	-1.75373	3.37229			mmu-miR-27b-3p	30.4527	30.8549
mmu-miR-144-3p	Undetermined	Undetermined							mmu-miR-291a-3p	28.9652	30.1285
mmu-miR-155-5p	Undetermined	Undetermined							mmu-miR-295-3p	28.6527	30.4582
mmu-miR-15a-5p	Undetermined	Undetermined							mmu-miR-29a-3p	25.9865	26.4585
mmu-miR-15b-5p	Undetermined	31.0753							mmu-miR-30a-5p	30.0527	31.4587
mmu-miR-16-5p	30.5526	Undetermined							mmu-miR-30b-5p	27.4562	28.9952
mmu-miR-17-5p	Undetermined	Undetermined							mmu-miR-30c-5p	29.6587	30.4503
mmu-miR-181a-5p	23.7452	25.2751	3.86979	3.28991	-0.57988	1.49472			mmu-miR-30d-5p	31.2256	32.4626
mmu-miR-181b-5p	Undetermined	Undetermined							mmu-miR-30e-5p	29.6725	28.0562
mmu-miR-181c-5p	31.2354	Undetermined							mmu-miR-429-3p	22.9845	24.2566
mmu-miR-181d-5p	Undetermined	Undetermined							mmu-miR-669h-3p	27.5523	30.6725
mmu-miR-182-5p	Undetermined	Undetermined							mmu-miR-712-5p	27.7717	29.4582
mmu-miR-186-5p	22.6875	25.7705	2.81209	3.78524	0.97315	0.509393			cel-miR-39-3p	19.8754	21.9852
mmu-miR-195a-5p	28.9852	30.1254	9.10981	8.14022	-0.96959	1.95828			cel-miR-39-3p	18.6549	22.4587
mmu-miR-19a-3p	Undetermined	30.1145
mmu-miR-19b-3p	29.7865	30.1145	9.91111	8.12932	-1.78179	3.43853
mmu-miR-200c-3p	30.0512	32.8705	10.1758	10.8853	0.70947	0.611545
mmu-miR-20a-5p	Undetermined	Undetermined
mmu-miR-20b-5p	Undetermined	Undetermined
mmu-miR-221-3p	27.6582	28.5413	7.78282	6.55608	-1.22674	2.34038
mmu-miR-222-3p	Undetermined	Undetermined
mmu-miR-23a-3p	Undetermined	Undetermined
mmu-miR-23b-3p	24.5502	27.0458	4.67482	5.06061	0.38579	0.76536
mmu-miR-26a-5p	Undetermined	32.1145
mmu-miR-26b-5p	27.8652	30.8475	7.9898	8.86231	0.87251	0.546196
mmu-miR-27a-3p	23.0297	25.1248	3.15426	3.1396	-0.01466	1.01021
mmu-miR-27b-3p	30.4527	30.8549	10.5773	8.86967	-1.70763	3.26624
mmu-miR-291a-3p	28.9652	30.1285	9.0898	8.14333	-0.94647	1.92715
mmu-miR-294-3p	Undetermined	Undetermined
mmu-miR-295-3p	28.6527	30.4582	8.77731	8.47302	-0.30429	1.23481
mmu-miR-29a-3p	25.9865	26.4585	6.1111	4.47331	-1.63779	3.11189
mmu-miR-29b-3p	Undetermined	Undetermined
mmu-miR-29c-3p	Undetermined	Undetermined
mmu-miR-301a-3p	30.7865	Undetermined
mmu-miR-301b-3p	Undetermined	Undetermined
mmu-miR-302b-3p	Undetermined	Undetermined
mmu-miR-302d-3p	Undetermined	Undetermined
mmu-miR-30a-5p	30.0527	31.4587	10.1773	9.47351	-0.70382	1.62881
mmu-miR-30b-5p	27.4562	28.9952	7.58082	7.01	-0.57082	1.48537
mmu-miR-30c-5p	29.6587	30.4503	9.78333	8.46504	-1.31829	2.4937
mmu-miR-30d-5p	31.2256	32.4626	11.3502	10.4774	-0.87286	1.83129
mmu-miR-30e-5p	29.6725	28.0562	9.79704	6.071	-3.72604	13.2327
mmu-miR-322-5p	Undetermined	Undetermined
mmu-miR-325-3p	Undetermined	Undetermined
mmu-miR-338-5p	30.8745	Undetermined
mmu-miR-340-5p	Undetermined	Undetermined
mmu-miR-350-3p	31.6254	Undetermined
mmu-miR-369-3p	Undetermined	Undetermined
mmu-miR-384-5p	Undetermined	Undetermined
mmu-miR-410-3p	Undetermined	Undetermined
mmu-miR-429-3p	22.9845	24.2566	3.10912	2.27134	-0.83778	1.7873
mmu-miR-466d-3p	Undetermined	Undetermined
mmu-miR-466k	28.7703	Undetermined
mmu-miR-495-3p	Undetermined	Undetermined
mmu-miR-497a-5p	30.0113	Undetermined
mmu-miR-568	Undetermined	Undetermined
mmu-miR-590-3p	Undetermined	30.1258
mmu-miR-669h-3p	27.5523	30.6725	7.67692	8.68733	1.01041	0.496405
mmu-miR-669k-3p	30.5504	Undetermined
mmu-miR-694	Undetermined	Undetermined
mmu-miR-712-5p	27.7717	29.4582	7.89624	7.47299	-0.42325	1.34094
mmu-miR-721	Undetermined	Undetermined
mmu-miR-743a-3p	Undetermined	Undetermined
mmu-miR-743b-3p	Undetermined	Undetermined
mmu-miR-876-3p	Undetermined	29.8754
mmu-miR-9-5p	30.1145	Undetermined
mmu-miR-93-5p	Undetermined	Undetermined
mmu-miR-98-5p	Undetermined	Undetermined
cel-miR-39-3p	19.8754	21.9852
cel-miR-39-3p	18.6549	22.4587
SNORD61	24.5524	23.4406
SNORD68	30.5525	Undetermined
SNORD72	Undetermined	Undetermined
SNORD95	Undetermined	Undetermined
SNORD96A	Undetermined	30.5585
RNU6-6P	17.5523	23.1154
miRTC	Undetermined	Undetermined
miRTC	Undetermined	Undetermined
PPC	28.7685	29.8457
PPC	29.2356	27.3865
