# Supplementary material for: Extracellular microRNA 130b‐3p inhibits eCIRP‐induced inflammation
Source: EMBO Rep. 2019 Nov 14;21(1):e48075. doi: 10.15252/embr.201948075 (PMC10563445; doi:10.15252/embr.201948075)
Supplement: Supplementary file 3 — Table EV2 [file EMBR-21-e48075-s003.xls]

## Sheet: Table EV2 Legend
Table EV2: CT values and RQ of RTqPCR supporting Figure 1B-D.

## Sheet: Raw RTqPCR data
Block Type	96well
Chemistry	SYBR_GREEN
Experiment File Name	D:\Applied Biosystems\StepOne Software v2.3\experiments\vivian-2019\S's experiment\serum clp and sham 130 140 27 5-28-19.eds
Experiment Run End Time	2019-05-29 16:46:03 PM EDT
Instrument Type	steponeplus
Passive Reference	ROX
Well	Sample Name	Target Name	Task	Reporter	Quencher	RQ	RQ Min	RQ Max	Cт	Cт Mean	Cт SD	ΔCт	ΔCт Mean	ΔCт SE	HK Control ΔCт Mean	HK Control ΔCт SE	ΔΔCт	Automatic Ct Threshold	Ct Threshold	Automatic Baseline	Baseline Start	Baseline End	Efficiency	Comments
A1	Sham 1	130b	UNKNOWN	SYBR	None				32.9713	32.9713								TRUE	1.57043	TRUE	3	25	1
A2	Sham 2	130b	UNKNOWN	SYBR	None				33.9777	33.9777								TRUE	1.57043	TRUE	3	25	1
A3	Sham 3	130b	UNKNOWN	SYBR	None				32.4801	32.4801								TRUE	1.57043	TRUE	3	24	1
A4	Sham 4	130b	UNKNOWN	SYBR	None				34.3577	34.3577								TRUE	1.57043	TRUE	3	26	1
A5	CLP 1	130b	UNKNOWN	SYBR	None				33.7952	33.7952								TRUE	1.57043	TRUE	3	25	1
A6	CLP 2	130b	UNKNOWN	SYBR	None				33.2171	33.2171								TRUE	1.57043	TRUE	3	25	1
A7	CLP 3	130b	UNKNOWN	SYBR	None				32.8071	32.8071								TRUE	1.57043	TRUE	3	25	1
A8	CLP 4	130b	UNKNOWN	SYBR	None				31.8176	31.8176								TRUE	1.57043	TRUE	3	25	1
B1	Sham 1	27b	UNKNOWN	SYBR	None	1			32.4431	32.4431			-0.528194				0	TRUE	1.11948	TRUE	3	24	1
B2	Sham 2	27b	UNKNOWN	SYBR	None	2.79894			31.9646	31.9646			-2.01307				-1.48488	TRUE	1.11948	TRUE	3	24	1
B3	Sham 3	27b	UNKNOWN	SYBR	None	2.14057			30.8539	30.8539			-1.62619				-1.09799	TRUE	1.11948	TRUE	3	23	1
B4	Sham 4	27b	UNKNOWN	SYBR	None	3.44189			32.0463	32.0463			-2.31139				-1.7832	TRUE	1.11948	TRUE	3	24	1
B5	CLP 1	27b	UNKNOWN	SYBR	None	1.61894			32.572	32.572			-1.22324				-0.695049	TRUE	1.11948	TRUE	3	25	1
B6	CLP 2	27b	UNKNOWN	SYBR	None	1.54034			32.0657	32.0657			-1.15144				-0.623245	TRUE	1.11948	TRUE	3	23	1
B7	CLP 3	27b	UNKNOWN	SYBR	None	0.642817			32.9165	32.9165			0.109325				0.63752	TRUE	1.11948	TRUE	3	25	1
B8	CLP 4	27b	UNKNOWN	SYBR	None	1.1074			32.1422	32.1422			-0.675377				-0.147182	TRUE	1.11948	TRUE	3	24	1
C1	Sham 1	140	UNKNOWN	SYBR	None	1			33.7627	33.7627			0.791382				0	TRUE	0.457074	TRUE	3	28	1
C2	Sham 2	140	UNKNOWN	SYBR	None	2.53311			33.4281	33.4281			-0.54953				-1.34091	TRUE	0.457074	TRUE	3	27	1
C3	Sham 3	140	UNKNOWN	SYBR	None	1.10556			33.1267	33.1267			0.646603				-0.144779	TRUE	0.457074	TRUE	3	27	1
C4	Sham 4	140	UNKNOWN	SYBR	None	0.692098			35.68	35.68			1.32233				0.530952	TRUE	0.457074	TRUE	3	29	1
C5	CLP 1	140	UNKNOWN	SYBR	None	0.384486			33.9656	33.9656			2.17038				1.379	TRUE	0.457074	TRUE	3	30	1
C6	CLP 2	140	UNKNOWN	SYBR	None	0.159076			33.6607	33.6607			3.4436				2.65221	TRUE	0.457074	TRUE	3	31	1
C7	CLP 3	140	UNKNOWN	SYBR	None	0.0954531			33.9876	33.9876			4.18045				3.38906	TRUE	0.457074	TRUE	3	31	1
C8	CLP 4	140	UNKNOWN	SYBR	None	0.160162			34.2514	34.2514			3.43378				2.6424	TRUE	0.457074	TRUE	3	30	1
D1	Sham 1	c elegans	UNKNOWN	SYBR	None	1			31.5418	31.5418			-1.4295				0	TRUE	1.42716	TRUE	3	23	1
D2	Sham 2	c elegans	UNKNOWN	SYBR	None	1.96989			31.5701	31.5701			-2.40761				-0.978115	TRUE	1.42716	TRUE	3	23	1
D3	Sham 3	c elegans	UNKNOWN	SYBR	None	1.55206			30.4164	30.4164			-2.06368				-0.634186	TRUE	1.42716	TRUE	3	22	1
D4	Sham 4	c elegans	UNKNOWN	SYBR	None	2.56963			31.5666	31.5666			-2.79106				-1.36156	TRUE	1.42716	TRUE	3	23	1
D5	CLP 1	c elegans	UNKNOWN	SYBR	None	0.322824			33.9969	33.9969			0.201683				1.63118	TRUE	1.42716	TRUE	3	26	1
D6	CLP 2	c elegans	UNKNOWN	SYBR	None	0.457355			32.9162	32.9162			-0.300884				1.12861	TRUE	1.42716	TRUE	3	25	1
D7	CLP 3	c elegans	UNKNOWN	SYBR	None	0.667981			31.9598	31.9598			-0.847376				0.582121	TRUE	1.42716	TRUE	3	24	1
D8	CLP 4	c elegans	UNKNOWN	SYBR	None	0.535854			32.2882	32.2882			-0.529408				0.900089	TRUE	1.42716	TRUE	3	24	1
Analysis Type	Singleplex
Endogenous Control	130b
RQ Min/Max Confidence Level	95.0
Reference Sample	Sham 1
Block Type	96well
Chemistry	SYBR_GREEN
Experiment File Name	D:\Applied Biosystems\StepOne Software v2.3\experiments\steven\Serum WT sham and CLP 27 130 140 c elegas 11-18-17.eds
Experiment Run End Time	2017-11-18 08:16:22 AM PST
Instrument Type	steponeplus
Passive Reference	ROX
Well	Sample Name	Target Name	Task	Reporter	Quencher	RQ	RQ Min	RQ Max	Cт	Cт Mean	Cт SD	ΔCт	ΔCт Mean	ΔCт SE	HK Control ΔCт Mean	HK Control ΔCт SE	ΔΔCт	Automatic Ct Threshold	Ct Threshold	Automatic Baseline	Baseline Start	Baseline End	Efficiency	Comments	NOISE
A1	WT-S 1	27	UNKNOWN	SYBR	None				26.3947	26.3947								TRUE	0.654189	TRUE	3	20	1		N
A2	WT-S 2	27	UNKNOWN	SYBR	None				25.9834	25.9834								TRUE	0.654189	TRUE	3	19	1		N
A3	WT-S 3	27	UNKNOWN	SYBR	None				23.5259	23.5259								TRUE	0.654189	TRUE	3	17	1		N
A4	WT-S 4	27	UNKNOWN	SYBR	None				27.6454	27.6454								TRUE	0.654189	TRUE	3	21	1		N
A5	WT-CLP 1	27	UNKNOWN	SYBR	None				23.3013	23.3013								TRUE	0.654189	TRUE	3	17	1		N
A6	WT-CLP 2	27	UNKNOWN	SYBR	None				25.0298	25.0298								TRUE	0.654189	TRUE	3	18	1		N
A7	WT-CLP 3	27	UNKNOWN	SYBR	None				25.0612	25.0612								TRUE	0.654189	TRUE	3	19	1		N
A8	WT-CLP 4	27	UNKNOWN	SYBR	None				22.8734	22.8734								TRUE	0.654189	TRUE	3	16	1		N
A9	WT-S 1	130	UNKNOWN	SYBR	None	1			28.9854	28.9854			2.59069				0	TRUE	1.49208	TRUE	3	21	1		N
A10	WT-S 2	130	UNKNOWN	SYBR	None	1.19882			28.3125	28.3125			2.32908				-0.26161	TRUE	1.49208	TRUE	3	20	1		N
A11	WT-S 3	130	UNKNOWN	SYBR	None	0.545097			26.992	26.992			3.46611				0.875416	TRUE	1.49208	TRUE	3	19	1		N
A12	WT-S 4	130	UNKNOWN	SYBR	None	1.16585			30.0147	30.0147			2.36931				-0.22138	TRUE	1.49208	TRUE	3	22	1		N
B1	WT-CLP 1	130	UNKNOWN	SYBR	None	3.1484			24.2374	24.2374			0.936071				-1.65462	TRUE	1.49208	TRUE	3	16	1		N
B2	WT-CLP 2	130	UNKNOWN	SYBR	None	4.86747			25.3373	25.3373			0.30752				-2.28317	TRUE	1.49208	TRUE	3	17	1		N
B3	WT-CLP 3	130	UNKNOWN	SYBR	None	4.57156			25.4592	25.4592			0.398005				-2.19269	TRUE	1.49208	TRUE	3	17	1		Y
B4	WT-CLP 4	130	UNKNOWN	SYBR	None	7.58241			22.5414	22.5414			-0.331966				-2.92266	TRUE	1.49208	TRUE	3	15	1		N
B5	WT-S 1	140	UNKNOWN	SYBR	None	1			29.9832	29.9832			3.5885				0	TRUE	1.37448	TRUE	3	22	1		N
B6	WT-S 2	140	UNKNOWN	SYBR	None	0.974955			29.6085	29.6085			3.62509				0.0365925	TRUE	1.37448	TRUE	3	22	1		N
B7	WT-S 3	140	UNKNOWN	SYBR	None	1.28129			26.7568	26.7568			3.2309				-0.357599	TRUE	1.37448	TRUE	3	19	1		N
B8	WT-S 4	140	UNKNOWN	SYBR	None	1.32344			30.8296	30.8296			3.18421				-0.404293	TRUE	1.37448	TRUE	3	23	1		N
B9	WT-CLP 1	140	UNKNOWN	SYBR	None	0.791198			27.2277	27.2277			3.92639				0.337889	TRUE	1.37448	TRUE	3	19	1		N
B10	WT-CLP 2	140	UNKNOWN	SYBR	None	0.375642			30.0309	30.0309			5.00107				1.41257	TRUE	1.37448	TRUE	3	22	1		N
B11	WT-CLP 3	140	UNKNOWN	SYBR	None	0.209806			30.9025	30.9025			5.84137				2.25287	TRUE	1.37448	TRUE	3	23	1		N
B12	WT-CLP 4	140	UNKNOWN	SYBR	None	0.432273			27.6719	27.6719			4.79848				1.20998	TRUE	1.37448	TRUE	3	20	1		N
C1	WT-S 1	c elegans	UNKNOWN	SYBR	None	1			23.8747	23.8747			-2.51997				0	TRUE	1.12415	TRUE	3	17	1		N
C2	WT-S 2	c elegans	UNKNOWN	SYBR	None	1.51565			22.8635	22.8635			-3.1199				-0.599934	TRUE	1.12415	TRUE	3	15	1		N
C3	WT-S 3	c elegans	UNKNOWN	SYBR	None	0.565737			21.8278	21.8278			-1.69817				0.821796	TRUE	1.12415	TRUE	3	15	1		N
C4	WT-S 4	c elegans	UNKNOWN	SYBR	None	2.10731			24.05	24.05			-3.59537				-1.0754	TRUE	1.12415	TRUE	3	17	1		N
C5	WT-CLP 1	c elegans	UNKNOWN	SYBR	None	0.30837			22.4786	22.4786			-0.822704				1.69726	TRUE	1.12415	TRUE	3	15	1		N
C6	WT-CLP 2	c elegans	UNKNOWN	SYBR	None	0.356984			23.9959	23.9959			-1.0339				1.48607	TRUE	1.12415	TRUE	3	16	1		N
C7	WT-CLP 3	c elegans	UNKNOWN	SYBR	None	0.372493			23.9659	23.9659			-1.09525				1.42472	TRUE	1.12415	TRUE	3	17	1		N
C8	WT-CLP 4	c elegans	UNKNOWN	SYBR	None	0.313396			22.0274	22.0274			-0.846025				1.67394	TRUE	1.12415	TRUE	3	15	1		N
Analysis Type	Singleplex
Endogenous Control	27
RQ Min/Max Confidence Level	95.0
Reference Sample	WT-S 1

## Sheet: RQ analysis
Exp 5-29-19
		CT value	C. elegans	Delta CT	DD CT	RQ	avg	correction factor	corrected RQ	readj avg				130b-3p
Sham 1	130b	32.9713	31.5418	1.4295	-2.34863e-07	1	0.635277	1.57412	1.57412					sham(n=8)	clp(n=8)
Sham 2	130b	33.9777	31.5701	2.40761	0.978115	0.507643			0.799089				Exp5-29-19	1.57412	4.87608
Sham 3	130b	32.4801	30.4164	2.06368	0.634186	0.644304			1.01421					0.799089	3.44178
Sham 4	130b	34.3577	31.5666	2.79106	1.36156	0.389161			0.612585	1				1.01421	2.35653
CLP 1	130b	33.7952	33.9969	-0.201683	-1.63118	3.09766			4.87608					0.612585	5.87517
CLP 2	130b	33.2171	32.9162	0.300884	-1.12861	2.18648			3.44178				Exp11-18-17	1.20929	12.3466
CLP 3	130b	32.8071	31.9598	0.847376	-0.582121	1.49705			2.35653					0.956502	16.4887
CLP 4	130b	31.8176	32.2882	-0.470592	-1.90009	3.73236			5.87517	4.13739				1.16517	14.8415
Sham 1	27b	32.4431	31.5418	0.901302	3.37646e-07	1	1.74241	0.573917	0.573917					0.66903	29.2581
Sham 2	27b	31.9646	31.5701	0.394539	-1.03496	2.04905			1.17599				AVR	1	11.1856
Sham 3	27b	30.8539	30.4164	0.437494	-0.992003	1.98894			1.14149
Sham 4	27b	32.0463	31.5666	0.479664	-0.949833	1.93165			1.10861	1				27b
CLP 1	27b	32.572	33.9969	-1.42493	-2.85442	7.23215			4.15065					sham(n=8)	clp(n=8)
CLP 2	27b	32.0657	32.9162	-0.850555	-2.28005	4.85696			2.78749				Exp5-29-19	0.573917	4.15065
CLP 3	27b	32.9165	31.9598	0.956701	-0.472796	1.3878			0.79648					1.17599	2.78749
CLP 4	27b	32.1422	32.2882	-0.145969	-1.57547	2.98032			1.71046	2.36127				1.14149	0.79648
Sham 1	140	33.7627	31.5418	2.22088	-3.98926e-07	1	0.577545	1.73147	1.73147					1.10861	1.71046
Sham 2	140	33.4281	31.5701	1.85808	0.428585	0.74299			1.28646				Exp11-18-17	1.02513	3.32436
Sham 3	140	33.1267	30.4164	2.71029	1.28079	0.411571			0.71262					0.676367	2.87166
Sham 4	140	35.68	31.5666	4.11339	2.68389	0.155621			0.269452	1				1.81203	2.75209
CLP 1	140	33.9656	33.9969	-0.0313034	-1.4608	2.75261			4.76605					0.486466	3.27105
CLP 2	140	33.6607	32.9162	0.74448	-0.685017	1.60772			2.78371				AVR	1	2.70803
CLP 3	140	33.9876	31.9598	2.02782	0.598325	0.66052			1.14367
CLP 4	140	34.2514	32.2882	1.96319	0.533691	0.690785			1.19607	2.47238				140
Sham 1	c elegans	31.5418												sham(n=8)	clp(n=8)
Sham 2	c elegans	31.5701											Exp5-29-19	1.73147	4.76605
Sham 3	c elegans	30.4164												1.28646	2.78371
Sham 4	c elegans	31.5666												0.71262	1.14367
CLP 1	c elegans	33.9969												0.269452	1.19607
CLP 2	c elegans	32.9162											Exp11-18-17	0.881814	2.26251
CLP 3	c elegans	31.9598												0.567236	0.927903
CLP 4	c elegans	32.2882												1.99715	0.496679
														0.5538	1.2163
													AVR	1	1.84911
Experiment: 11-18-17
Well	Sample Name	Target Name	Cт	ct c. elegans	dct	ddct	RQ	avr	factor	readj avg		27b		avg	factor	rq adj adj	avg
A1	WT-S 1	27	26.3947	23.8747	2.51997	3.28369e-08	1					wt-sh-1	1	0.975482	1.02513	1.02513	1
A2	WT-S 2	27	25.9834	22.8635	3.1199	0.599934	0.659784					wt-sh-2	0.659784			0.676367
A3	WT-S 3	27	23.5259	21.8278	1.69817	-0.821796	1.76761					wt-sh-3	1.76761			1.81203
A4	WT-S 4	27	27.6454	24.05	3.59537	1.0754	0.474539					wt-sh-4	0.474539			0.486466
A5	WT-CLP 1	27	23.3013	22.4786	0.822704	-1.69726	3.24285
A6	WT-CLP 2	27	25.0298	23.9959	1.0339	-1.48607	2.80125					wt-clp-1	3.24285			3.32436	3.05479
A7	WT-CLP 3	27	25.0612	23.9659	1.09525	-1.42472	2.68461					wt-clp-2	2.80125			2.87166
A8	WT-CLP 4	27	22.8734	22.0274	0.846025	-1.67394	3.19085					wt-clp-3	2.68461			2.75209
C1	WT-S 1	c elegans	23.8747									wt-clp-4	3.19085			3.27105
C2	WT-S 2	c elegans	22.8635
C3	WT-S 3	c elegans	21.8278
C4	WT-S 4	c elegans	24.05
C5	WT-CLP 1	c elegans	22.4786
C6	WT-CLP 2	c elegans	23.9959
C7	WT-CLP 3	c elegans	23.9659
C8	WT-CLP 4	c elegans	22.0274
Well	Sample Name	Target Name	Cт	ct c. elegans	dct	ddct	RQ	avr	factor	readj avg		130b-3p		avg	factor	rq adj adj	avg
A9	WT-S 1	130	28.9854	23.8747	5.11066	-3.5437e-07	1					wt-sh-1	1	0.826929	1.20929	1.20929	1
A10	WT-S 2	130	28.3125	22.8635	5.44898	0.338323	0.79096					wt-sh-2	0.79096			0.956502
A11	WT-S 3	130	26.992	21.8278	5.16428	0.053619	0.963516					wt-sh-3	0.963516			1.16517
A12	WT-S 4	130	30.0147	24.05	5.96468	0.854021	0.553241					wt-sh-4	0.553241			0.66903
B1	WT-CLP 1	130	24.2374	22.4786	1.75878	-3.35188	10.2098
B2	WT-CLP 2	130	25.3373	23.9959	1.34142	-3.76924	13.635					wt-clp-1	10.2098			12.3466	18.2337
B3	WT-CLP 3	130	25.4592	23.9659	1.49326	-3.6174	12.2729					wt-clp-2	13.635			16.4887
B4	WT-CLP 4	130	22.5414	22.0274	0.514059	-4.5966	24.1944					wt-clp-3	12.2729			14.8415
C1	WT-S 1	c elegans	23.8747									wt-clp-4	24.1944			29.2581
C2	WT-S 2	c elegans	22.8635
C3	WT-S 3	c elegans	21.8278
C4	WT-S 4	c elegans	24.05
C5	WT-CLP 1	c elegans	22.4786
C6	WT-CLP 2	c elegans	23.9959
C7	WT-CLP 3	c elegans	23.9659
C8	WT-CLP 4	c elegans	22.0274
Well	Sample Name	Target Name	Cт	ct c. elegans	dct	ddct	RQ	avr	factor	readj avg		140		avg	factor	rq adj adj	avg
B5	WT-S 1	140	29.9832	23.8747	6.10847	1.02051e-07	1					wt-sh-1	1	1.13403	0.881814	0.881814	1
B6	WT-S 2	140	29.6085	22.8635	6.74499	0.636526	0.64326					wt-sh-2	0.64326			0.567236
B7	WT-S 3	140	26.7568	21.8278	4.92907	-1.1794	2.26482					wt-sh-3	2.26482			1.99715
B8	WT-S 4	140	30.8296	24.05	6.77958	0.671108	0.628024					wt-sh-4	0.628024			0.5538
B9	WT-CLP 1	140	27.2277	22.4786	4.74909	-1.35937	2.56574
B10	WT-CLP 2	140	30.0309	23.9959	6.03497	-0.0734996	1.05227					wt-clp-1	2.56574			2.26251	1.22585
B11	WT-CLP 3	140	30.9025	23.9659	6.93663	0.828159	0.563247					wt-clp-2	1.05227			0.927903
B12	WT-CLP 4	140	27.6719	22.0274	5.64451	-0.463959	1.37932					wt-clp-3	0.563247			0.496679
C1	WT-S 1	c elegans	23.8747									wt-clp-4	1.37932			1.2163
C2	WT-S 2	c elegans	22.8635
C3	WT-S 3	c elegans	21.8278
C4	WT-S 4	c elegans	24.05
C5	WT-CLP 1	c elegans	22.4786
C6	WT-CLP 2	c elegans	23.9959
C7	WT-CLP 3	c elegans	23.9659
C8	WT-CLP 4	c elegans	22.0274
