# Supplementary material for: Extracellular microRNA 130b‐3p inhibits eCIRP‐induced inflammation
Source: EMBO Rep. 2019 Nov 14;21(1):e48075. doi: 10.15252/embr.201948075 (PMC10563445; doi:10.15252/embr.201948075)
Supplement: Supplementary file 4 — Table EV3 [file EMBR-21-e48075-s005.xls]

## Sheet: Table EV3 Legend
Table EV3: CT values and RQ of miRNA 130b-3p of human blood samples supporting Figure 2A.

## Sheet: Raw RTqPCR data
Block Type	96well
Chemistry	SYBR_GREEN
Experiment File Name	D:\Applied Biosystems\StepOne Software v2.3\experiments\steven\human pcr miRNA 130b c elegans 6-19-19.eds
Experiment Run End Time	2019-06-19 21:14:07 PM EDT
Instrument Type	steponeplus
Passive Reference	ROX
Well	Sample Name	Target Name	Task	Reporter	Quencher	RQ	RQ Min	RQ Max	Cт	Cт Mean	Cт SD	ΔCт	ΔCт Mean	ΔCт SE	HK Control ΔCт Mean	HK Control ΔCт SE	ΔΔCт	Automatic Ct Threshold	Ct Threshold	Automatic Baseline	Baseline Start	Baseline End	Efficiency	Comments
A1	Human Healthy 1	130b	UNKNOWN	SYBR	None				32.1594	32.1594								TRUE	1.49038	TRUE	3	24	1
A2	Human Healthy 2	130b	UNKNOWN	SYBR	None				32.8146	32.8146								TRUE	1.49038	TRUE	3	24	1
A3	Human Healthy 3	130b	UNKNOWN	SYBR	None				30.1261	30.1261								TRUE	1.49038	TRUE	3	21	1
A4	Human Healthy 4	130b	UNKNOWN	SYBR	None				32.4067	32.4067								TRUE	1.49038	TRUE	3	24	1
A5	Human Healthy 5	130b	UNKNOWN	SYBR	None				30.9716	30.9716								TRUE	1.49038	TRUE	3	22	1
A6	Human Healthy 6	130b	UNKNOWN	SYBR	None				32.2017	32.2017								TRUE	1.49038	TRUE	3	24	1
A7	Human Healthy 7	130b	UNKNOWN	SYBR	None				31.6593	31.6593								TRUE	1.49038	TRUE	3	23	1
A8	Human Sepsis 1	130b	UNKNOWN	SYBR	None				31.0544	31.0544								TRUE	1.49038	TRUE	3	23	1
A9	Human Sepsis 2	130b	UNKNOWN	SYBR	None				27.2617	27.2617								TRUE	1.49038	TRUE	3	19	1
A10	Human Sepsis 3	130b	UNKNOWN	SYBR	None				27.7792	27.7792								TRUE	1.49038	TRUE	3	20	1
A11	Human Sepsis 4	130b	UNKNOWN	SYBR	None				29.5368	29.5368								TRUE	1.49038	TRUE	3	21	1
B1	Human Sepsis 5	130b	UNKNOWN	SYBR	None				32.5462	32.5462								TRUE	1.49038	TRUE	3	24	1
B2	Human Sepsis 6	130b	UNKNOWN	SYBR	None				32.5856	32.5856								TRUE	1.49038	TRUE	3	24	1
B3	Human Sepsis 7	130b	UNKNOWN	SYBR	None				30.2774	30.2774								TRUE	1.49038	TRUE	3	22	1
B4	Human Sepsis 8	130b	UNKNOWN	SYBR	None				28.6629	28.6629								TRUE	1.49038	TRUE	3	20	1
B5	Human Sepsis 9	130b	UNKNOWN	SYBR	None				30.5125	30.5125								TRUE	1.49038	TRUE	3	22	1
B6	Human Sepsis 10	130b	UNKNOWN	SYBR	None				31.7274	31.7274								TRUE	1.49038	TRUE	3	23	1
B7	Human Sepsis 11	130b	UNKNOWN	SYBR	None				30.8414	30.8414								TRUE	1.49038	TRUE	3	22	1
B8	Human Sepsis 12	130b	UNKNOWN	SYBR	None				29.958	29.958								TRUE	1.49038	TRUE	3	21	1
B9	Human Sepsis 13	130b	UNKNOWN	SYBR	None				32.4239	32.4239								TRUE	1.49038	TRUE	3	24	1
B10	Human Sepsis 14	130b	UNKNOWN	SYBR	None				33.0259	33.0259								TRUE	1.49038	TRUE	3	24	1
B11	Human Sepsis 15	130b	UNKNOWN	SYBR	None				32.4319	32.4319								TRUE	1.49038	TRUE	3	24	1
C1	Human Healthy 1	c elegans 1	UNKNOWN	SYBR	None	1			24.5708	24.5708			-7.58858				0	TRUE	0.849014	TRUE	3	17	1
C2	Human Healthy 2	c elegans 1	UNKNOWN	SYBR	None	1.19718			24.9664	24.9664			-7.84821				-0.259638	TRUE	0.849014	TRUE	3	17	1
C3	Human Healthy 3	c elegans 1	UNKNOWN	SYBR	None	0.606316			23.2594	23.2594			-6.86672				0.721859	TRUE	0.849014	TRUE	3	16	1
C4	Human Healthy 4	c elegans 1	UNKNOWN	SYBR	None	1.1177			24.6576	24.6576			-7.74911				-0.160538	TRUE	0.849014	TRUE	3	17	1
C5	Human Healthy 5	c elegans 1	UNKNOWN	SYBR	None	0.806532			23.6932	23.6932			-7.27838				0.310196	TRUE	0.849014	TRUE	3	16	1
C6	Human Healthy 6	c elegans 1	UNKNOWN	SYBR	None	0.779921			24.9718	24.9718			-7.22997				0.358601	TRUE	0.849014	TRUE	3	18	1
C7	Human Healthy 7	c elegans 1	UNKNOWN	SYBR	None	0.622782			24.7539	24.7539			-6.90537				0.683201	TRUE	0.849014	TRUE	3	18	1
C8	Human Sepsis 1	c elegans 1	UNKNOWN	SYBR	None	1.04605			23.4009	23.4009			-7.65353				-0.0649548	TRUE	0.849014	TRUE	3	16	1
C9	Human Sepsis 2	c elegans 1	UNKNOWN	SYBR	None	0.187979			22.0844	22.0844			-5.17722				2.41136	TRUE	0.849014	TRUE	3	15	1
C10	Human Sepsis 3	c elegans 1	UNKNOWN	SYBR	None	0.143463			22.9919	22.9919			-4.78732				2.80125	TRUE	0.849014	TRUE	3	16	1
C11	Human Sepsis 4	c elegans 1	UNKNOWN	SYBR	None	0.238206			24.018	24.018			-5.51886				2.06972	TRUE	0.849014	TRUE	3	16	1
D1	Human Sepsis 5	c elegans 1	UNKNOWN	SYBR	None	1.82939			24.0863	24.0863			-8.45994				-0.871363	TRUE	0.849014	TRUE	3	16	1
D2	Human Sepsis 6	c elegans 1	UNKNOWN	SYBR	None	0.836406			25.2547	25.2547			-7.33085				0.257725	TRUE	0.849014	TRUE	3	17	1
D3	Human Sepsis 7	c elegans 1	UNKNOWN	SYBR	None	0.79456			23.0206	23.0206			-7.2568				0.331772	TRUE	0.849014	TRUE	3	16	1
D4	Human Sepsis 8	c elegans 1	UNKNOWN	SYBR	None	0.0966384			24.4455	24.4455			-4.21732				3.37126	TRUE	0.849014	TRUE	3	16	1
D5	Human Sepsis 9	c elegans 1	UNKNOWN	SYBR	None	0.531706			23.8352	23.8352			-6.67728				0.911299	TRUE	0.849014	TRUE	3	16	1
D6	Human Sepsis 10	c elegans 1	UNKNOWN	SYBR	None	0.928852			24.2453	24.2453			-7.4821				0.10648	TRUE	0.849014	TRUE	3	17	1
D7	Human Sepsis 11	c elegans 1	UNKNOWN	SYBR	None	0.400046			24.5746	24.5746			-6.26681				1.32176	TRUE	0.849014	TRUE	3	16	1
D8	Human Sepsis 12	c elegans 1	UNKNOWN	SYBR	None	0.328346			23.9761	23.9761			-5.98186				1.60671	TRUE	0.849014	TRUE	3	16	1
D9	Human Sepsis 13	c elegans 1	UNKNOWN	SYBR	None	1.32882			24.4252	24.4252			-7.99872				-0.410141	TRUE	0.849014	TRUE	3	17	1
D10	Human Sepsis 14	c elegans 1	UNKNOWN	SYBR	None	0.617991			26.1316	26.1316			-6.89423				0.694342	TRUE	0.849014	TRUE	3	18	1
D11	Human Sepsis 15	c elegans 1	UNKNOWN	SYBR	None	0.62698			25.5168	25.5168			-6.91507				0.673508	TRUE	0.849014	TRUE	3	18	1
E1	Human Healthy 1	c elegans 2	UNKNOWN	SYBR	None	1			24.8281	24.8281			-7.33128				0	TRUE	0.883097	TRUE	3	18	1
E2	Human Healthy 2	c elegans 2	UNKNOWN	SYBR	None	1.4384			24.9588	24.9588			-7.85574				-0.524466	TRUE	0.883097	TRUE	3	17	1
E3	Human Healthy 3	c elegans 2	UNKNOWN	SYBR	None	0.653964			23.4076	23.4076			-6.71856				0.612717	TRUE	0.883097	TRUE	3	16	1
E4	Human Healthy 4	c elegans 2	UNKNOWN	SYBR	None	1.29522			24.7022	24.7022			-7.70447				-0.373194	TRUE	0.883097	TRUE	3	17	1
E5	Human Healthy 5	c elegans 2	UNKNOWN	SYBR	None	1.01019			23.6257	23.6257			-7.3459				-0.0146275	TRUE	0.883097	TRUE	3	16	1
E6	Human Healthy 6	c elegans 2	UNKNOWN	SYBR	None	0.924751			24.9833	24.9833			-7.21841				0.112864	TRUE	0.883097	TRUE	3	18	1
E7	Human Healthy 7	c elegans 2	UNKNOWN	SYBR	None	0.702081			24.8383	24.8383			-6.82099				0.51029	TRUE	0.883097	TRUE	3	17	1
E8	Human Sepsis 1	c elegans 2	UNKNOWN	SYBR	None	1.39166			23.2463	23.2463			-7.80808				-0.476809	TRUE	0.883097	TRUE	3	16	1
E9	Human Sepsis 2	c elegans 2	UNKNOWN	SYBR	None	0.201827			22.2392	22.2392			-5.02247				2.30881	TRUE	0.883097	TRUE	3	15	1
E10	Human Sepsis 3	c elegans 2	UNKNOWN	SYBR	None	0.153886			23.148	23.148			-4.63121				2.70007	TRUE	0.883097	TRUE	3	16	1
E11	Human Sepsis 4	c elegans 2	UNKNOWN	SYBR	None	0.200437			24.5243	24.5243			-5.0125				2.31878	TRUE	0.883097	TRUE	3	17	1
F1	Human Sepsis 5	c elegans 2	UNKNOWN	SYBR	None	2.01406			24.2049	24.2049			-8.34138				-1.01011	TRUE	0.883097	TRUE	3	17	1
F2	Human Sepsis 6	c elegans 2	UNKNOWN	SYBR	None	1.21282			24.9759	24.9759			-7.60965				-0.27837	TRUE	0.883097	TRUE	3	17	1
F3	Human Sepsis 7	c elegans 2	UNKNOWN	SYBR	None	1.4472			22.4129	22.4129			-7.86454				-0.53326	TRUE	0.883097	TRUE	3	16	1
F4	Human Sepsis 8	c elegans 2	UNKNOWN	SYBR	None	0.109322			24.5249	24.5249			-4.13793				3.19335	TRUE	0.883097	TRUE	3	17	1
F5	Human Sepsis 9	c elegans 2	UNKNOWN	SYBR	None	0.60252			23.9121	23.9121			-6.60036				0.730919	TRUE	0.883097	TRUE	3	16	1
F6	Human Sepsis 10	c elegans 2	UNKNOWN	SYBR	None	1.32323			23.992	23.992			-7.73534				-0.404064	TRUE	0.883097	TRUE	3	16	1
F7	Human Sepsis 11	c elegans 2	UNKNOWN	SYBR	None	0.549625			24.3736	24.3736			-6.46779				0.863482	TRUE	0.883097	TRUE	3	16	1
F8	Human Sepsis 12	c elegans 2	UNKNOWN	SYBR	None	0.405198			23.93	23.93			-6.02797				1.3033	TRUE	0.883097	TRUE	3	16	1
F9	Human Sepsis 13	c elegans 2	UNKNOWN	SYBR	None	1.43068			24.5759	24.5759			-7.84798				-0.516705	TRUE	0.883097	TRUE	3	17	1
F10	Human Sepsis 14	c elegans 2	UNKNOWN	SYBR	None	0.694918			26.2197	26.2197			-6.80619				0.525085	TRUE	0.883097	TRUE	3	18	1
F11	Human Sepsis 15	c elegans 2	UNKNOWN	SYBR	None	0.758828			25.4988	25.4988			-6.93312				0.398155	TRUE	0.883097	TRUE	3	18	1
Analysis Type	Singleplex
Endogenous Control	130b
RQ Min/Max Confidence Level	95.0
Reference Sample	Human Healthy 1

## Sheet: RQ
Well	Sample Name	Target Name	Cт			C. elegans Ct	delta CT	dd Ct	RQ	avg	factor	readj RQ	readj avg
A1	Human Healthy 1	130b	32.1594	Human Healthy 1	c elegans 1	24.8281	7.33128	-5.8594e-11	1	1.07029	0.934324	0.934324	1
A2	Human Healthy 2	130b	32.8146	Human Healthy 2	c elegans 1	24.9588	7.85574	0.524466	0.695217			0.649558
A3	Human Healthy 3	130b	30.1261	Human Healthy 3	c elegans 1	23.4076	6.71856	-0.612717	1.52914			1.42871
A4	Human Healthy 4	130b	32.4067	Human Healthy 4	c elegans 1	24.7022	7.70447	0.373194	0.772071			0.721365
A5	Human Healthy 5	130b	30.9716	Human Healthy 5	c elegans 1	23.6257	7.3459	0.0146275	0.989912			0.924899
A6	Human Healthy 6	130b	32.2017	Human Healthy 6	c elegans 1	24.9833	7.21841	-0.112864	1.08137			1.01035
A7	Human Healthy 7	130b	31.6593	Human Healthy 7	c elegans 1	24.8383	6.82099	-0.51029	1.42434			1.33079
A8	Human Sepsis 1	130b	31.0544	Human Sepsis 1	c elegans 1	23.2463	7.80808	0.476809	0.718565	2.56524		0.671373	2.39677
A9	Human Sepsis 2	130b	27.2617	Human Sepsis 2	c elegans 1	22.2392	5.02247	-2.30881	4.95473			4.62932
A10	Human Sepsis 3	130b	27.7792	Human Sepsis 3	c elegans 1	23.148	4.63121	-2.70007	6.49832			6.07154
A11	Human Sepsis 4	130b	29.5368	Human Sepsis 4	c elegans 1	24.5243	5.0125	-2.31878	4.9891			4.66144
B1	Human Sepsis 5	130b	32.5462	Human Sepsis 5	c elegans 1	24.2049	8.34138	1.01011	0.496509			0.4639
B2	Human Sepsis 6	130b	32.5856	Human Sepsis 6	c elegans 1	24.9759	7.60965	0.27837	0.824522			0.770371
B3	Human Sepsis 7	130b	30.2774	Human Sepsis 7	c elegans 1	22.4129	7.86454	0.53326	0.690991			0.64561
B4	Human Sepsis 8	130b	28.6629	Human Sepsis 8	c elegans 1	24.5249	4.13793	-3.19335	9.1473			8.54654
B5	Human Sepsis 9	130b	30.5125	Human Sepsis 9	c elegans 1	23.9121	6.60036	-0.730919	1.6597			1.55069
B6	Human Sepsis 10	130b	31.7274	Human Sepsis 10	c elegans 1	23.992	7.73534	0.404064	0.755726			0.706093
B7	Human Sepsis 11	130b	30.8414	Human Sepsis 11	c elegans 1	24.3736	6.46779	-0.863482	1.81942			1.69993
B8	Human Sepsis 12	130b	29.958	Human Sepsis 12	c elegans 1	23.93	6.02797	-1.3033	2.46793			2.30585
B9	Human Sepsis 13	130b	32.4239	Human Sepsis 13	c elegans 1	24.5759	7.84798	0.516705	0.698967			0.653061
B10	Human Sepsis 14	130b	33.0259	Human Sepsis 14	c elegans 1	26.2197	6.80619	-0.525085	1.43902			1.34451
B11	Human Sepsis 15	130b	32.4319	Human Sepsis 15	c elegans 1	25.4988	6.93312	-0.398155	1.31782			1.23127
